# Supplementary material for: At the Crossroads of Continents: Ancient DNA Insights into the Maternal and Paternal Population History of Croatia
Source: Genes (Basel). 2026 Jan 9;17(1):80. doi: 10.3390/genes17010080 (PMC12841005; doi:10.3390/genes17010080)
Supplement: Supplementary file 1 [file genes-17-00080-s001.zip]

Archive with 1 entries (1 files):
- genes-4035844-supplementary.xlsx
