# Supplementary material for: At the Crossroads of Continents: Ancient DNA Insights into the Maternal and Paternal Population History of Croatia
Source: Genes (Basel). 2026 Jan 9;17(1):80. doi: 10.3390/genes17010080 (PMC12841005; doi:10.3390/genes17010080)
Supplement: Supplementary file 1 [file genes-17-00080-s001.zip › genes-4035844-supplementary.xlsx]

## Sheet: Supplementary Table S1
Sample	Sample new name	Vienna ID	tumul/grave number/person	dating	archeological sex	genetic sex	age	grave goods	pathologies	Bioinfo code	Seq reads	Mapped reads	Unique reads	Quality 30 reads	Mapped reads	Unique reads	Quality 30 reads	Nuclear coverage	Endogenous %	SEX	mtDNA SCHMUTZI contam	Haplogroup mtDNA	Bioinf ID		1240k calls	Y-chromosome - mutation	Y-chromosome - haplogroup	Seq reads	Mapped reads	Unique reads	Quality 30 reads
Krneza-Dujevica Glavica_Gr. 1	Krneza-Duševića Glavica_Gr. 1	E3917	1	Early Medieval	F	XY	30-49	NA	NA	20	31816732	2988168	2639780	2433657	5492	4397	4173	-	0.0939181	XY	0.03	H5a1	49	1233013	502998	R-M459*(xR-M735)	R1a	6670474	2514346	1886921	1721046
Dusevica Glavica_Gr. 6 jedinka 1	Krneza-Duševića Glavica_Gr. 6 individual 1	E3919	6	Early Bronze Age	M	N/A	50-64	bronze pin in grave vicinity	NA	1	38516859	3189	2730	1620	186	174	155	<0.01	8.27949e-05	N/A	0.01	I1a1	30	1233013	167	-		4707040	8905	6282	2463
Krneza-Dujevica Glavica_Gr. 7 (2008)	Krneza-Duševića Glavica_Gr. 7	E3918	7	Medieval	M	XY	40-69	NA	NA	2	43256522	492596	442489	399922	2667	2312	2119	0.007	0.0113878	XY	0.03	H5a1	31	1233013	14038	-		1255741	44804	40774	36703
Ljubač Nekropola Venac_Gr. 7 Mandibula 2 OS.5	Ljubač Nekropola Venac_Gr. 7 individual 2	E3910	7.2	Early Iron Age	M	XY	>60	NA	NA	19	24444581	435452	384535	354129	1340	1166	1102	-	0.0178138	XY	0.03	H2	48	1233013	78585	R-Z2108*(xR-Y14415,R-Y182248,R-Y125250,R-BY147638,R-Y47264,R-Y29917,R-Y18455)	R1a	3852335	303164	230984	213155
Ljubac Nekropola Venac_Gr. 7 OS.3 male 30-45	Ljubač Nekropola Venac_Gr. 7 individual 3	E3911	7.3	Early Iron Age	NA	XY	30-44	amber bead, bronze button, glass bead	NA	3	45092620	735741	655419	596589	869	765	718	0.01	0.0163162	XY	0.02	H2a2	32	1233013	92958	R-L23*(xR-Y13369,R-Y4364,R-BY72268,R-Y125250,R-Y84821,R-Y157951,R-BY147638,R-Y207622,R-Y14300,R-Y22219,R-FT34428,R-Y28635,R-Y132099,R-Y19137,R-Y72113,R-Y81100,R-Y20344,R-BY159899,R -Y37919,R-Y37188,R-Z4416,R-S1161,R-Y215758,R-P312,R-Y87436,R-BY55837,R-Y132791,R-Y87663,R-Y28597,R-S6849,R-A8051,R-Y3443,R-S16185,R-Y19118,R-FGC6202,R-L45,R-Y6452,R-S6926,R-Y3264,R-FGC15335,R-Y32883,R-Y85 376,R-Y139319…	R1b	4696437	347455	303699	277581
Ljubac Nekropola Venac_Gr. 8 OS1 male	Ljubač Nekropola Venac_Gr. 8 individual 1	E3915	8.1	Early Iron Age	M	XX	>35	NA	moderate osteoarthritis	12	53772817	90728	80211	72096	1325	1171	1076	0.001	0.00168725	XX	0.02	HV0e	41	1233013	36808	-		5327667	121734	95864	86155
Ljubac Nekropola_Gr. 11 sq. 1A Osoba 3	Ljubač Nekropola Venac_Gr. 11 individual 3	E3908	11.3	Early Iron Age	M	XY	>35	bronze pendant and rings, iron and bronze objects	NA	16	35146837	91505	80507	71533	2023	1714	1577	0.001	0.00260351	XY	0.03	N1b1a	45	1233013	18809	-		3837829	69923	56372	50014
Ljubac Nekropola _Gr. 19 OS2	Ljubač Nekropola Venac _Gr. 19 individual 2	E3914	19.2	Late Bronze/Early Iron Age	NA	XX	20-29	amber necklace, bow fibula	dental enamel hypoplasia	7	38234214	11715948	10239877	9445224	5466	4305	4100	0.2	0.306426	XX	-	HV0e	36	1233013	664017	-		4121927	2949680	2538695	2349122
Ljubac Nekropola Venac_Gr. 19 sq. 0/S1 58 OS5	Ljubač Nekropola Venac_Gr. 19 individual 5	E3912	19.5	Late Bronze/Early Iron Age	M	XX	45-64	NA	dental caries, habitual tooth-use wear, moderate osteoarthritis	14	65848888	25961691	22172414	19800106	8204	6155	5737	0.35	0.394262	XX	-	HV0e	43	1233013	904300	-		10389312	7321374	5368898	4678621
Ljubac Nekropola_Gr. 20sq. (0)1A SJ59	Ljubač Nekropola Venac_Gr. 20	E3907	20	Early Iron Age	M	XY	20-34	amber necklace, bow fibula	mild osteoarthritis, Schmorle's nodes	18	46662353	1661538	1444565	1313857	4883	3927	3694	-	0.0356077	XY	0.02	U2d2	47	1233013	140122	J-Z1825*(xJ-Z2453,J-Z1297,J-Y20899,J-Z40054,J-Z4133,J-Y36166,J-Y37840,J-FT65166,J-Y22038,J-Y130843,J-FT195999,J-FGC64029,J-Y958,J-Y950,J-Y951,J-ZS267,J-Y28253,J-Y310062)	J1a	3818818	632593	474498	431675
Ljubac Nekropola Venac_Gr. 24 male >35	Ljubač Nekropola Venac_Gr. 24	E3913	24	Early Iron Age	M	XX	>35	spiral spectacle fibula, anthropomorphic pendant, amber bead, bronze objects	NA	15	41274136	221953	199264	175221	105	98	89	0.02	0.00537753	XX	0.01	H2a	44	1233013	32305	-		3171509	105192	83433	71897
Ljubac Nekropola Venac_Gr. 25 sq. VIIB S7.58	Ljubač Nekropola Venac_Gr. 25	E3909	25	Early Iron Age	M	N/A	>60	glass bead	NA	6	62714019	7115	6072	4486	32	30	24	<0.01	0.000113452	N/A		-	35	1233013	517	-		5026610	6015	4669	2902
Ljubac_Tumul 4 gr. 1	Ljubač_Tumul 4 Gr. 1	E3916	1	Bronze Age	NA	XY	25-44	NA	mild osteoarthritis	4	59679549	692328	616637	560679	20267	13052	12390	0.01	0.0116008	XY	-	K1ag	33	1233013	185592	J-Z2432*(xJ-Y28235,J-Z2433	J2b	6331883	960691	721739	631374
Croatia commercial_Tumul 2 Gr. 10	Vrbica _Tumul 2 Gr. 10	E3921	2.1	Bronze Age	M	XX	30-39	NA	dental caries	8	56678486	4219336	3811468	3416969	6672	5319	4941	0.05	0.0744433	XX	-	J2b1C	37	1233013	463934	-		5737421	1958758	1699368	1478026
Croatia commercial_Tumul 3 Gr. 15 OS1	Dračevac_Tumul 3 Gr. 15 individual 1	E3922	3.15	Early or Middle Bronze Age	F	?	20-34	NA	NA	9	56303322	370615	331467	295059	3598	3051	2843	-	0.00658247	?	0.03	T2a1B	38	1233013	40950	J-Y31143*(xJ-Y45371,J-BY22535)	J*	4889041	1294088	737736	518025
Croatia commercial_Tumul 11 Gr. 15 OS1	Vrbica _Tumul 11 Gr. 15 individual 1	E3920	11.15	Bronze Age	NA	XX	20-29	NA	NA	17	38284795	161137	143729	130487	4670	3875	3544	0.002	0.0042089	XX	0.03	K1a+195	46	1233013	44153	-		4669750	173365	133640	122515
Croatia commercial_Tumul 20 Gr. 5 OS2	Torine _Tumul 20 Gr. 5 individual 2	E3924	20.5	Early Iron Age	F	XX	20-29	NA	dental caries, alveolar abscess	13	53887425	956788	827933	726743	39726	20531	18503	0.01	0.0177553	XX	-	H4d	42	1233013	154853	-		4592978	787150	546621	485487
Croatia commercial_Tumul 20 Gr. 8 OS 2	Torine _Tumul 20 Gr. 8 individual 2	E3923	20.8	Early Iron Age	NA	XY	20-24	NA	NA	10	37088732	391737	348072	311200	626	569	529	0.004	0.0105622	XY	0.01	T2B	39	1233013	141089	J-YP50	J2b	6317786	521142	420517	367123
Croatia commercial_Tumul 21 Gr. 1 OS1	Torine _Tumul 21 Gr. 1 individual 1	E3925	21.1	Bronze Age	M	XY	40-49	NA	otitis media	5	51174472	118152	105720	93227	1368	1210	1101	0.001	0.00230881	XY	0.02	U3a1	34	1233013	24660	J-Y20492*(xJ-L556)	J2a	5387054	599464	377726	271876
Croatia commercial_Tumul 21 Gr. 2 OS2	Torine _Tumul 21 Gr. 2 individual 2	E3926	21.2	Bronze Age	F	XY	>40	NA	cribra orbitalia	11	49888023	30431	26871	22123	3700	3109	2884	-	0.000609986	XY	0.03	U4a2	40	1233013	4100	A1*(xB-L1388,B-Y32422,B-FTA3965,B-Y202015,B-Y27340,B-Y202274,B-Y12200,B-Y32491,D-Y34637,D-CTS291,E-M75,E-P177,E-M44,E-Z5991,E-P110,C-CTS4660,C-FGC39587,C-CTS3385,C-M8,C-Y83490,C-Y2 8069,H-Z34693,H-Z13871,H-Z5858,L-L595,L-M317,L-Y169295,L-S24579,L-Y29730,T-Y44967,T-Y18472,T-Y37800,T-Y155736,Q-L275,Q-Y45075,Q-Y18330,Q-Y12421,Q-Y26547,Q-Y6131,Q-Y179115,Q-BZ640,R-M269,R-BY15590,R-PF6287 ,R-Y32791,R-Y…	A1	4767160	151736	72307	44770

## Sheet: Supplementary Table S2
ID	Skeletal element	Publication abbreviation	Archaeological context range (calBCE/calCE = radiocarbon dating)	Locality	Time period	Time period - detailed	Y haplogroup	mtDNA haplogroup
SU878 U226	petrous	Freilich 2021 [3]	4700-4300 BCE	Beli Manastir, Osijek County, Croatia	Neolithic	Middle Neolithic	-	K2b1
SU874 U368	petrous	Freilich 2021 [3]	4700-4300 BCE	Beli Manastir, Osijek County, Croatia	Neolithic	Middle Neolithic	-	K1a5
SU855 U306	petrous	Freilich 2021 [3]	4700-4300 BCE	Beli Manastir, Osijek County, Croatia	Neolithic	Middle Neolithic	J-M304	H
SU676 U503	petrous	Freilich 2021 [3]	4790-4558 calBCE (5830±40 BP, Poz-90127)	Beli Manastir, Osijek County, Croatia	Neolithic	Middle Neolithic	I2a2a-M223	U5b2b
SU474 U488	petrous	Freilich 2021 [3]	4700-4300 BCE	Beli Manastir, Osijek County, Croatia	Neolithic	Middle Neolithic	-	U8b1a1
SU200 U173	petrous	Freilich 2021 [3]	4700-4300 BCE	Beli Manastir, Osijek County, Croatia	Neolithic	Middle Neolithic	-	K1a
SU1738 U891	petrous	Freilich 2021 [3]	4700-4300 BCE	Beli Manastir, Osijek County, Croatia	Neolithic	Middle Neolithic	G2a2a-PF3147	H
SU1736 U890	petrous	Freilich 2021 [3]	4584-4458 calBCE (5690±25 BP, PSUAMS-4444)	Beli Manastir, Osijek County, Croatia	Neolithic	Middle Neolithic	C1a2b-Z38888	J2b1a5
SU1734 U887	petrous	Freilich 2021 [3]	4603-4071 calBCE (5529±99 BP, Z-5732)	Beli Manastir, Osijek County, Croatia	Neolithic	Middle Neolithic	G2a2b2a1a1-PF3345	K1a1
SU1722 U877	petrous	Freilich 2021 [3]	4700-4300 BCE	Beli Manastir, Osijek County, Croatia	Neolithic	Middle Neolithic	G2a2a-PF3147	T2b11
SU1712 U861	petrous	Freilich 2021 [3]	4700-4300 BCE	Beli Manastir, Osijek County, Croatia	Neolithic	Middle Neolithic	-	T2b21
SU1684 U855	petrous	Freilich 2021 [3]	4700-4300 BCE	Beli Manastir, Osijek County, Croatia	Neolithic	Middle Neolithic	I2a2a-M223	K1a1a
SU1635 U763	petrous	Freilich 2021 [3]	4700-4300 BCE	Beli Manastir, Osijek County, Croatia	Neolithic	Middle Neolithic	-	N1a1a1a3
SU1381 U724	petrous	Freilich 2021 [3]	4700-4300 BCE	Beli Manastir, Osijek County, Croatia	Neolithic	Middle Neolithic	-	N1a1a1a2
SU1345 U644	petrous	Freilich 2021 [3]	4763-4536 calBCE (5790±40 BP, Poz-90128)	Beli Manastir, Osijek County, Croatia	Neolithic	Middle Neolithic	-	N1a1a1
SU1325 U638	petrous	Freilich 2021 [3]	4700-4300 BCE	Beli Manastir, Osijek County, Croatia	Neolithic	Middle Neolithic	-	T2c1d1
SU1227 U611	petrous	Freilich 2021 [3]	4700-4300 BCE	Beli Manastir, Osijek County, Croatia	Neolithic	Middle Neolithic	-	T2b3
SU1137 U594	petrous	Freilich 2021 [3]	4700-4300 BCE	Beli Manastir, Osijek County, Croatia	Neolithic	Middle Neolithic	-	T2b
SU1045 U547	petrous	Freilich 2021 [3]	4700-4300 BCE	Beli Manastir, Osijek County, Croatia	Neolithic	Middle Neolithic	-	K1a4
SU155 U143	petrous	Freilich 2021 [3]	2859-2502 calBCE (4095±28 BP, OxA-37999)	Beli Manastir, Osijek County, Croatia	Copper Age	Copper Age	-	HV9
JAG93	petrous	Freilich 2021 [3]	1800-1600 BCE	Jagodnjak-Krcevine, Osijek-Baranja County, Croatia	Bronze Age	Middle Bronze Age	-	U5a1g
JAG85	petrous	Freilich 2021 [3]	1800-1600 BCE	Jagodnjak-Krcevine, Osijek-Baranja County, Croatia	Bronze Age	Middle Bronze Age	-	K1b1b1
JAG82	petrous	Freilich 2021 [3]	1800-1600 BCE	Jagodnjak-Krcevine, Osijek-Baranja County, Croatia	Bronze Age	Middle Bronze Age	G2a2a1-PF3148	U2e1a1
JAG78	petrous	Freilich 2021 [3]	1800-1600 BCE	Jagodnjak-Krcevine, Osijek-Baranja County, Croatia	Bronze Age	Middle Bronze Age	G2a2a1a2a2a1~-Z31430	U5b1b1a
JAG58	petrous	Freilich 2021 [3]	1800-1600 BCE	Jagodnjak-Krcevine, Osijek-Baranja County, Croatia	Bronze Age	Middle Bronze Age	G2a2a1a2a2a1~-Z31430	T2b11
JAG34	petrous	Freilich 2021 [3]	1879-1642 calBCE (3445±20 BP, UCIAMS-233509;PSU-6011)	Jagodnjak-Krcevine, Osijek-Baranja County, Croatia	Bronze Age	Middle Bronze Age	G2a2a1a2a2a1~-Z31430	K2a
JAG06	petrous	Freilich 2021 [3]	1800-1600 BCE	Jagodnjak-Krcevine, Osijek-Baranja County, Croatia	Bronze Age	Middle Bronze Age	G2a2a1a2a2a1~-Z31430	T2b11
SU1683 U847	petrous	Freilich 2021 [3]	260-402 calCE (1692±18 BP, combined [(1714±25 BP, OxA-38000), (1670±25 BP, OxA-38001)]	Beli Manastir, Osijek County, Croatia	Antiquity	Roman Period	R1a1a1b2a2b1-F1345	T2f2
I28427.AG	petrous	Gelabert 2025 [60]	5650-5450 BCE	Vinkovci-Nama, Osijek-Baranja County, Croatia	Neolithic	Neolithic	F	T2b
I28426.AG	petrous	Gelabert 2025 [60]	5625-5482 calBCE (6630±35 BP, PSUAMS-15082)	Vinkovci-Nama, Osijek-Baranja County, Croatia	Neolithic	Neolithic	H	K1a5
Velim Gr143	petrous/tooth	Gretzinger 2025 [61]	650 CE - 900 CE	Velim, Zadar County, Croatia	Middle Ages	Early Middle Ages	I1a1b	U5b1b1a
Velim Gr 97	petrous/tooth	Gretzinger 2025 [61]	650 CE - 900 CE	Velim, Zadar County, Croatia	Middle Ages	Early Middle Ages	-	J1c5
Velim Gr 96	petrous/tooth	Gretzinger 2025 [61]	650 CE - 900 CE	Velim, Zadar County, Croatia	Middle Ages	Early Middle Ages	I2a1a2b1a1	-
Velim Gr 95	petrous/tooth	Gretzinger 2025 [61]	650 CE - 900 CE	Velim, Zadar County, Croatia	Middle Ages	Early Middle Ages	-	J2b1c
Velim Gr 92	petrous/tooth	Gretzinger 2025 [61]	650 CE - 900 CE	Velim, Zadar County, Croatia	Middle Ages	Early Middle Ages	-	H84
Velim Gr 91	petrous/tooth	Gretzinger 2025 [61]	650 CE - 900 CE	Velim, Zadar County, Croatia	Middle Ages	Early Middle Ages	-	H6a1a
Velim Gr 89	petrous/tooth	Gretzinger 2025 [61]	650 CE - 900 CE	Velim, Zadar County, Croatia	Middle Ages	Early Middle Ages	-	U5b1+16189+@16192
Velim Gr 85	petrous/tooth	Gretzinger 2025 [61]	650 CE - 900 CE	Velim, Zadar County, Croatia	Middle Ages	Early Middle Ages	R1b1a1b1b3a1a1a	V6
Velim Gr 82	petrous/tooth	Gretzinger 2025 [61]	650 CE - 900 CE	Velim, Zadar County, Croatia	Middle Ages	Early Middle Ages	-	H1c
Velim Gr 75	petrous/tooth	Gretzinger 2025 [61]	650 CE - 900 CE	Velim, Zadar County, Croatia	Middle Ages	Early Middle Ages	-	H6a1a
Velim Gr 73	petrous/tooth	Gretzinger 2025 [61]	650 CE - 900 CE	Velim, Zadar County, Croatia	Middle Ages	Early Middle Ages	R1a1a1b1a2b3a	H36
Velim Gr 67	petrous/tooth	Gretzinger 2025 [61]	650 CE - 900 CE	Velim, Zadar County, Croatia	Middle Ages	Early Middle Ages	J2b2a1a1a1a1a1a1e~	I5a
Velim Gr 66	petrous/tooth	Gretzinger 2025 [61]	650 CE - 900 CE	Velim, Zadar County, Croatia	Middle Ages	Early Middle Ages	N1a1a1a1a1a1a1	H7f
Velim Gr 65	petrous/tooth	Gretzinger 2025 [61]	650 CE - 900 CE	Velim, Zadar County, Croatia	Middle Ages	Early Middle Ages	-	H1f+16093
Velim Gr 64	petrous/tooth	Gretzinger 2025 [61]	650 CE - 900 CE	Velim, Zadar County, Croatia	Middle Ages	Early Middle Ages	-	H5a1m
Velim Gr 63	petrous/tooth	Gretzinger 2025 [61]	650 CE - 900 CE	Velim, Zadar County, Croatia	Middle Ages	Early Middle Ages	I2a1b2a2b2	H6a1a
Velim Gr 62	petrous/tooth	Gretzinger 2025 [61]	650 CE - 900 CE	Velim, Zadar County, Croatia	Middle Ages	Early Middle Ages	-	U2e1b1
Velim Gr 58	petrous/tooth	Gretzinger 2025 [61]	650 CE - 900 CE	Velim, Zadar County, Croatia	Middle Ages	Early Middle Ages	I2a1a2b1a1	U5b1e1
Velim Gr 57	petrous/tooth	Gretzinger 2025 [61]	650 CE - 900 CE	Velim, Zadar County, Croatia	Middle Ages	Early Middle Ages	-	K1a4c1
Velim Gr 54	petrous/tooth	Gretzinger 2025 [61]	650 CE - 900 CE	Velim, Zadar County, Croatia	Middle Ages	Early Middle Ages	J2b2a1a1a1a1a1a1e~	I5a
Velim Gr 53	petrous/tooth	Gretzinger 2025 [61]	650 CE - 900 CE	Velim, Zadar County, Croatia	Middle Ages	Early Middle Ages	J2b2a1a1a1b~	I
Velim Gr 49	petrous/tooth	Gretzinger 2025 [61]	650 CE - 900 CE	Velim, Zadar County, Croatia	Middle Ages	Early Middle Ages	-	T2b5
Velim Gr 48	petrous/tooth	Gretzinger 2025 [61]	650 CE - 900 CE	Velim, Zadar County, Croatia	Middle Ages	Early Middle Ages	E1b1b1a1b1a	T2a1a1
Velim Gr 46	petrous/tooth	Gretzinger 2025 [61]	650 CE - 900 CE	Velim, Zadar County, Croatia	Middle Ages	Early Middle Ages	I1c1c1a~	V4
Velim Gr 44	petrous/tooth	Gretzinger 2025 [61]	650 CE - 900 CE	Velim, Zadar County, Croatia	Middle Ages	Early Middle Ages	-	H46
Velim Gr 42	petrous/tooth	Gretzinger 2025 [61]	650 CE - 900 CE	Velim, Zadar County, Croatia	Middle Ages	Early Middle Ages	I2a1a2b1a1a	I5a
Velim Gr 41	petrous/tooth	Gretzinger 2025 [61]	650 CE - 900 CE	Velim, Zadar County, Croatia	Middle Ages	Early Middle Ages	-	U5b1+16189+@16192
Velim Gr 40	petrous/tooth	Gretzinger 2025 [61]	650 CE - 900 CE	Velim, Zadar County, Croatia	Middle Ages	Early Middle Ages	I1c1c1a~	V4
Velim Gr 35	petrous/tooth	Gretzinger 2025 [61]	650 CE - 900 CE	Velim, Zadar County, Croatia	Middle Ages	Early Middle Ages	J2b2a1a1a~	T2b4e
Velim Gr 32	petrous/tooth	Gretzinger 2025 [61]	650 CE - 900 CE	Velim, Zadar County, Croatia	Middle Ages	Early Middle Ages	-	R
Velim Gr 31	petrous/tooth	Gretzinger 2025 [61]	650 CE - 900 CE	Velim, Zadar County, Croatia	Middle Ages	Early Middle Ages	R1a1a1b1a2b	T2b5
Velim Gr 26	petrous/tooth	Gretzinger 2025 [61]	650 CE - 900 CE	Velim, Zadar County, Croatia	Middle Ages	Early Middle Ages	-	J1c2k
Velim Gr 24	petrous/tooth	Gretzinger 2025 [61]	650 CE - 900 CE	Velim, Zadar County, Croatia	Middle Ages	Early Middle Ages	-	U5a1b1c
Velim Gr 23	petrous/tooth	Gretzinger 2025 [61]	650 CE - 900 CE	Velim, Zadar County, Croatia	Middle Ages	Early Middle Ages	-	U7b
Velim Gr 22	petrous/tooth	Gretzinger 2025 [61]	650 CE - 900 CE	Velim, Zadar County, Croatia	Middle Ages	Early Middle Ages	J2b2a1a1a1b~	H+152
Velim Gr 19	petrous/tooth	Gretzinger 2025 [61]	650 CE - 900 CE	Velim, Zadar County, Croatia	Middle Ages	Early Middle Ages	I1a1b1a4a2a~	V7a1
Velim Gr 186	petrous/tooth	Gretzinger 2025 [61]	650 CE - 900 CE	Velim, Zadar County, Croatia	Middle Ages	Early Middle Ages	-	P5
Velim Gr 184	petrous/tooth	Gretzinger 2025 [61]	650 CE - 900 CE	Velim, Zadar County, Croatia	Middle Ages	Early Middle Ages	J2b2a1a1a1b~	H5a2
Velim Gr 180	petrous/tooth	Gretzinger 2025 [61]	650 CE - 900 CE	Velim, Zadar County, Croatia	Middle Ages	Early Middle Ages	-	U4c
Velim Gr 18	petrous/tooth	Gretzinger 2025 [61]	650 CE - 900 CE	Velim, Zadar County, Croatia	Middle Ages	Early Middle Ages	I2a1a2b1a1a	H1a
Velim Gr 177	petrous/tooth	Gretzinger 2025 [61]	650 CE - 900 CE	Velim, Zadar County, Croatia	Middle Ages	Early Middle Ages	-	K1a2
Velim Gr 17	petrous/tooth	Gretzinger 2025 [61]	650 CE - 900 CE	Velim, Zadar County, Croatia	Middle Ages	Early Middle Ages	R1a1a1b1a2b	H
Velim Gr 167	petrous/tooth	Gretzinger 2025 [61]	650 CE - 900 CE	Velim, Zadar County, Croatia	Middle Ages	Early Middle Ages	-	HV2a1
Velim Gr 165	petrous/tooth	Gretzinger 2025 [61]	650 CE - 900 CE	Velim, Zadar County, Croatia	Middle Ages	Early Middle Ages	-	J1b1a1b
Velim Gr 160	petrous/tooth	Gretzinger 2025 [61]	650 CE - 900 CE	Velim, Zadar County, Croatia	Middle Ages	Early Middle Ages	-	H13a1c
Velim Gr 155	petrous/tooth	Gretzinger 2025 [61]	650 CE - 900 CE	Velim, Zadar County, Croatia	Middle Ages	Early Middle Ages	I1a~	J1c5
Velim Gr 149	petrous/tooth	Gretzinger 2025 [61]	650 CE - 900 CE	Velim, Zadar County, Croatia	Middle Ages	Early Middle Ages	-	T2b5
Velim Gr 147	petrous/tooth	Gretzinger 2025 [61]	650 CE - 900 CE	Velim, Zadar County, Croatia	Middle Ages	Early Middle Ages	I1a1b1a1b3a~	U5b1e1
Velim Gr 140	petrous/tooth	Gretzinger 2025 [61]	650 CE - 900 CE	Velim, Zadar County, Croatia	Middle Ages	Early Middle Ages	I1a1b1a1b3a~	U5b1b1a
Velim Gr 14	petrous/tooth	Gretzinger 2025 [61]	650 CE - 900 CE	Velim, Zadar County, Croatia	Middle Ages	Early Middle Ages	-	K1a4c
Velim Gr 138	petrous/tooth	Gretzinger 2025 [61]	650 CE - 900 CE	Velim, Zadar County, Croatia	Middle Ages	Early Middle Ages	-	J1c3
Velim Gr 136 A	petrous/tooth	Gretzinger 2025 [61]	650 CE - 900 CE	Velim, Zadar County, Croatia	Middle Ages	Early Middle Ages	R1a1a1b1a1a1a	K1a4a1b
Velim Gr 13	petrous/tooth	Gretzinger 2025 [61]	650 CE - 900 CE	Velim, Zadar County, Croatia	Middle Ages	Early Middle Ages	-	K1a4
Velim Gr 12	petrous/tooth	Gretzinger 2025 [61]	650 CE - 900 CE	Velim, Zadar County, Croatia	Middle Ages	Early Middle Ages	N1a1a1a1a1a1a1	J1c5
Velim Gr 114	petrous/tooth	Gretzinger 2025 [61]	650 CE - 900 CE	Velim, Zadar County, Croatia	Middle Ages	Early Middle Ages	-	H1c22
Velim Gr 113	petrous/tooth	Gretzinger 2025 [61]	650 CE - 900 CE	Velim, Zadar County, Croatia	Middle Ages	Early Middle Ages	I2a1a2b1a1a	W1e1a
Velim Gr 112	petrous/tooth	Gretzinger 2025 [61]	650 CE - 900 CE	Velim, Zadar County, Croatia	Middle Ages	Early Middle Ages	J2b2a1a1a1b~	K2a
Velim Gr 109	petrous/tooth	Gretzinger 2025 [61]	650 CE - 900 CE	Velim, Zadar County, Croatia	Middle Ages	Early Middle Ages	-	H2
Velim Gr 108	petrous/tooth	Gretzinger 2025 [61]	650 CE - 900 CE	Velim, Zadar County, Croatia	Middle Ages	Early Middle Ages	R1a1a1b1a2b3a~	H5a2
Velim Gr 105	petrous/tooth	Gretzinger 2025 [61]	650 CE - 900 CE	Velim, Zadar County, Croatia	Middle Ages	Early Middle Ages	J2b2a1a1a1b~	K1
Velim Gr 102	petrous/tooth	Gretzinger 2025 [61]	650 CE - 900 CE	Velim, Zadar County, Croatia	Middle Ages	Early Middle Ages	-	H5a2
Velim Gr 10	petrous/tooth	Gretzinger 2025 [61]	650 CE - 900 CE	Velim, Zadar County, Croatia	Middle Ages	Early Middle Ages	-	H
DUGGR4 Grave 4	petrous/tooth	Gretzinger 2025 [61]	1200 CE - 1600 CE	Split-Dalmatia County, Croatia	Middle Ages	Middle Ages	I2a1a2b1a1	-
136	petrous/tooth	Gretzinger 2025 [61]	1100 CE - 1800 CE	Torčec, Koprivnica-Križevci County, Croatia	Middle Ages	Middle Ages	I2a1a2b1a1a1	I2
58	petrous/tooth	Gretzinger 2025 [61]	1100 CE - 1800 CE	Torčec, Koprivnica-Križevci County, Croatia	Middle Ages	Middle Ages	I2a1a2b	-
36	petrous/tooth	Gretzinger 2025 [61]	1100 CE - 1800 CE	Torčec, Koprivnica-Križevci County, Croatia	Middle Ages	Middle Ages	NA	J2b1
HK-Nr 57:87b , Karton-Nr. / VE 38287, dM2, M1	petrous/tooth	Gretzinger 2025 [61]	700 CE - 900 CE	Zadar, Zadar County, Croatia	Early Middle Ages	Early Middle Ages	I2a1a2b1a1a	U5a1g
DCathB6 Box 6	petrous/tooth	Gretzinger 2025 [61]	500 CE - 1100 CE	Split-Dalmatia County, Croatia	Early Middle Ages	Early Middle Ages	I2a1a2b1a1	-
13	petrous/tooth	Gretzinger 2025 [61]	400 CE - 850 CE	Zadar, Zadar County, Croatia	Antiquity-Early Middle Ages	Antiquity-Early Middle Ages	NA	H13a1a1
D9 sample 4	petrous/tooth	Gretzinger 2025 [61]	250 CE - 300 CE	Karlovac, Karlovac County, Croatia	Antiquity	Antiquity	-	H33c
D9 sample 3	petrous/tooth	Gretzinger 2025 [61]	250 CE - 300 CE	Karlovac, Karlovac County, Croatia	Antiquity	Antiquity	J2b2a1a1a1~	NA
D9 sample 2	petrous/tooth	Gretzinger 2025 [61]	250 CE - 300 CE	Karlovac, Karlovac County, Croatia	Antiquity	Antiquity	J2b~	NA
D9 sample 1	petrous/tooth	Gretzinger 2025 [61]	250 CE - 300 CE	Karlovac, Karlovac County, Croatia	Antiquity	Antiquity	J2b2a1a1a1a1a	NA
D7	petrous/tooth	Gretzinger 2025 [61]	250 CE - 300 CE	Karlovac, Karlovac County, Croatia	Antiquity	Antiquity	J2b~	H5d
D6	petrous/tooth	Gretzinger 2025 [61]	250 CE - 300 CE	Karlovac, Karlovac County, Croatia	Antiquity	Antiquity	G	H3+16311
C9 sample 2	petrous/tooth	Gretzinger 2025 [61]	250 CE - 300 CE	Karlovac, Karlovac County, Croatia	Antiquity	Antiquity	E1b1b1a1b1~	U8a1a1
C7	petrous/tooth	Gretzinger 2025 [61]	250 CE - 300 CE	Karlovac, Karlovac County, Croatia	Antiquity	Antiquity	J2b2a1a1a~	NA
C5 sample 6	petrous/tooth	Gretzinger 2025 [61]	250 CE - 300 CE	Karlovac, Karlovac County, Croatia	Antiquity	Antiquity	NA	J1c
C5 sample 5	petrous/tooth	Gretzinger 2025 [61]	250 CE - 300 CE	Karlovac, Karlovac County, Croatia	Antiquity	Antiquity	G2a2b2a1a1b	NA
C5 sample 4	petrous/tooth	Gretzinger 2025 [61]	250 CE - 300 CE	Karlovac, Karlovac County, Croatia	Antiquity	Antiquity	G2a	I5c
C5 sample 3	petrous/tooth	Gretzinger 2025 [61]	250 CE - 300 CE	Karlovac, Karlovac County, Croatia	Antiquity	Antiquity	J2b2a~	K1a3a3
C5 sample 2	petrous/tooth	Gretzinger 2025 [61]	250 CE - 300 CE	Karlovac, Karlovac County, Croatia	Antiquity	Antiquity	G2a	I5c
C5 sample 1	petrous/tooth	Gretzinger 2025 [61]	250 CE - 300 CE	Karlovac, Karlovac County, Croatia	Antiquity	Antiquity	-	H33c
C4 sample 1	petrous/tooth	Gretzinger 2025 [61]	250 CE - 300 CE	Karlovac, Karlovac County, Croatia	Antiquity	Antiquity	J2b2a1a1a1b~	H104a
C3, sample 1	petrous/tooth	Gretzinger 2025 [61]	250 CE - 300 CE	Karlovac, Karlovac County, Croatia	Antiquity	Antiquity	J2b2a1a1a~	H7c1
B9 sample 1	petrous/tooth	Gretzinger 2025 [61]	250 CE - 300 CE	Karlovac, Karlovac County, Croatia	Antiquity	Antiquity	-	HV0e
B5, sample 3	petrous/tooth	Gretzinger 2025 [61]	250 CE - 300 CE	Karlovac, Karlovac County, Croatia	Antiquity	Antiquity	J2b2a1a1a1b~	K2b1b
B5, sample 1	petrous/tooth	Gretzinger 2025 [61]	250 CE - 300 CE	Karlovac, Karlovac County, Croatia	Antiquity	Antiquity	J1a2a1a2d2b~	H4a1
B4 sample 6	petrous/tooth	Gretzinger 2025 [61]	250 CE - 300 CE	Karlovac, Karlovac County, Croatia	Antiquity	Antiquity	G2a	I5c
B4 sample 4	petrous/tooth	Gretzinger 2025 [61]	250 CE - 300 CE	Karlovac, Karlovac County, Croatia	Antiquity	Antiquity	G2a2b	H3+16311
B4 sample 3	petrous/tooth	Gretzinger 2025 [61]	250 CE - 300 CE	Karlovac, Karlovac County, Croatia	Antiquity	Antiquity	G2a	NA
B4 sample 1	petrous/tooth	Gretzinger 2025 [61]	250 CE - 300 CE	Karlovac, Karlovac County, Croatia	Antiquity	Antiquity	G2a2b2a1a1b1	I5c
B2, sample 1	petrous/tooth	Gretzinger 2025 [61]	250 CE - 300 CE	Karlovac, Karlovac County, Croatia	Antiquity	Antiquity	-	H33c
B10, sample 3	petrous/tooth	Gretzinger 2025 [61]	250 CE - 300 CE	Karlovac, Karlovac County, Croatia	Antiquity	Antiquity	-	HV0e
B10, sample 1	petrous/tooth	Gretzinger 2025 [61]	250 CE - 300 CE	Karlovac, Karlovac County, Croatia	Antiquity	Antiquity	J2b2a~	W
I15744.AG	petrous	Lazaridis 2022 [4]	674-774 calCE (1274±16 BP, MAMS-38379)	Trogir, Split-Dalmatia County, Croatia	Middle Ages	Early Middle Ages	-	X2e2b
I15743.AG	petrous	Lazaridis 2022 [4]	774-979 calCE (1141±17 BP, MAMS-38381)	Trogir, Split-Dalmatia County, Croatia	Middle Ages	Early Middle Ages	-	H7d
I15742.AG	petrous	Lazaridis 2022 [4]	661-775 calCE (1311±16 BP, MAMS-38382)	Trogir, Split-Dalmatia County, Croatia	Middle Ages	Early Middle Ages	-	H3h6
I15741.AG	petrous	Lazaridis 2022 [4]	771-952 calCE (1171±17 BP, MAMS-38383)	Trogir, Split-Dalmatia County, Croatia	Middle Ages	Early Middle Ages	-	H
I15463.AG	petrous	Lazaridis 2022 [4]	700-800 CE	Trogir, Split-Dalmatia County, Croatia	Middle Ages	Early Middle Ages	-	X2e2b
I15462.AG	petrous	Lazaridis 2022 [4]	677-824 calCE (1256±17 BP, MAMS-38379)	Trogir, Split-Dalmatia County, Croatia	Middle Ages	Early Middle Ages	-	T1a1
I20502.AG	petrous	Lazaridis 2022 [4]	5000-3000 BCE	Franjevac, Osijek-Baranja County, Croatia	Copper Age	Copper Age	G2a2b2b1a1a	H5a+152
I18831.AG	petrous	Lazaridis 2022 [4]	500-1 BCE	Velim-Kosa, Zadar County, Croatia	Bronze-Early Iron Age	Bronze-Early Iron Age	J2b2a1a1a1b~	H7
I18830.AG	petrous	Lazaridis 2022 [4]	500-1 BCE	Velim-Kosa, Zadar County, Croatia	Bronze-Early Iron Age	Bronze-Early Iron Age	J2b2a1a1a1b2~	H7
I5080.AG	petrous	Lazaridis 2022 [4]	1743-1623 calBCE (3395±20 BP, PSUAMS-3814)	Velika-Gomila, Split-Dalmatia County, Croatia	Bronze Age	Bronze Age	J2b2a1a1a1b~	K1a4
I5074.AG	petrous	Lazaridis 2022 [4]	1497-1397 calBCE (3155±20 BP, PSUAMS-3813)	Matkovici, Split-Dalmatia County, Croatia	Bronze Age	Bronze Age	J2b2a~	X2m
I5073.AG	petrous	Lazaridis 2022 [4]	1732-1542 calBCE (3350±20 BP, PSUAMS-3812)	Koprivno, Split-Dalmatia County, Croatia	Bronze Age	Bronze Age	J2b2a1a1a1b2~	J2a1a1
I18752.AG	petrous	Lazaridis 2022 [4]	1700-1500 BCE	Cetina-Valley, Šibenik-Knin County, Croatia	Bronze Age	Early Bronze Age	R1b1a1b1a	H13a2a
I18748.AG	petrous	Lazaridis 2022 [4]	1900-1600 BCE	Bogomolje, Split-Dalmatia County, Croatia	Bronze Age	Early Bronze Age	J2b2a1	X2k
I18747.AG	petrous	Lazaridis 2022 [4]	1700-1500 BCE	Cetina-Valley, Šibenik-Knin County, Croatia	Bronze Age	Early Bronze Age	J2b2a1a1a1~	U5a1a
I18746.AG	petrous	Lazaridis 2022 [4]	1669-1511 calBCE (3320±25 BP, PSUAMS-14714)	Cetina-Valley, Šibenik-Knin County, Croatia	Bronze Age	Early Bronze Age	J2b2a1a1a1b~	N1a1a1
I18745.AG	petrous	Lazaridis 2022 [4]	1700-1500 BCE	Cetina-Valley, Šibenik-Knin County, Croatia	Bronze Age	Early Bronze Age	-	HV0e
I18739.AG	petrous	Lazaridis 2022 [4]	1500-800 BCE	Bezdanjača Cave, Lika-Senj County, Croatia	Bronze Age	Late-Middle Bronze Age	-	T2c1d+152
I18738.AG	petrous	Lazaridis 2022 [4]	1500-800 BCE	Bezdanjača Cave, Lika-Senj County, Croatia	Bronze Age	Late-Middle Bronze Age	-	H5a6
I18737.AG	petrous	Lazaridis 2022 [4]	1500-800 BCE	Bezdanjača Cave, Lika-Senj County, Croatia	Bronze Age	Late-Middle Bronze Age	R1b1a1b1a1a2b1	U5b1c1a
I18734.AG	petrous	Lazaridis 2022 [4]	1500-800 BCE	Bezdanjača Cave, Lika-Senj County, Croatia	Bronze Age	Late-Middle Bronze Age	-	T2a1b1
I18732.AG	petrous	Lazaridis 2022 [4]	1500-800 BCE	Bezdanjača Cave, Lika-Senj County, Croatia	Bronze Age	Late-Middle Bronze Age	R1b1a1b1a1a2b1	HV24
I18730.AG	petrous	Lazaridis 2022 [4]	1500-800 BCE	Bezdanjača Cave, Lika-Senj County, Croatia	Bronze Age	Late-Middle Bronze Age	-	U5b2b5
I18729.AG	petrous	Lazaridis 2022 [4]	1500-800 BCE	Bezdanjača Cave, Lika-Senj County, Croatia	Bronze Age	Late-Middle Bronze Age	R1b1a1b1a1a	T2b
I18727.AG	petrous	Lazaridis 2022 [4]	1500-800 BCE	Bezdanjača Cave, Lika-Senj County, Croatia	Bronze Age	Late-Middle Bronze Age	-	T2c1d+152
I18725.AG	petrous	Lazaridis 2022 [4]	1500-800 BCE	Bezdanjača Cave, Lika-Senj County, Croatia	Bronze Age	Late-Middle Bronze Age	R1b1a1b1a1a2b1	V10b1
I18724.AG	petrous	Lazaridis 2022 [4]	1500-800 BCE	Bezdanjača Cave, Lika-Senj County, Croatia	Bronze Age	Late-Middle Bronze Age	-	HV0e
I18723.AG	petrous	Lazaridis 2022 [4]	1500-800 BCE	Bezdanjača Cave, Lika-Senj County, Croatia	Bronze Age	Late-Middle Bronze Age	R1b1a1b1a1a	V1a1
I18720.AG	petrous	Lazaridis 2022 [4]	1500-800 BCE	Bezdanjača Cave, Lika-Senj County, Croatia	Bronze Age	Late-Middle Bronze Age	-	U8b1b1
I18717.AG	petrous	Lazaridis 2022 [4]	1500-800 BCE	Bezdanjača Cave, Lika-Senj County, Croatia	Bronze Age	Late-Middle Bronze Age	R1b1a1b1a1a	H5r
I18712.AG	petrous	Lazaridis 2022 [4]	2500-800 BCE	Velika-Gomila, Split-Dalmatia County, Croatia	Bronze Age	Bronze Age	J2b2a1a1a1b~	H1u
I18417.AG	petrous	Lazaridis 2022 [4]	1500-800 BCE	Bezdanjača Cave, Lika-Senj County, Croatia	Bronze Age	Late-Middle Bronze Age	R1b1a1b1a1a2b1	X2b+226
I18416.AG	petrous	Lazaridis 2022 [4]	1500-800 BCE	Bezdanjača Cave, Lika-Senj County, Croatia	Bronze Age	Late-Middle Bronze Age	-	H3
I18415.AG	petrous	Lazaridis 2022 [4]	1500-800 BCE	Bezdanjača Cave, Lika-Senj County, Croatia	Bronze Age	Late-Middle Bronze Age	R1b1a1b1a1a2b1	H1aj1
I18413.AG	petrous	Lazaridis 2022 [4]	1500-800 BCE	Bezdanjača Cave, Lika-Senj County, Croatia	Bronze Age	Late-Middle Bronze Age	-	H1+16278
I18087.AG	tooth (molar)	Lazaridis 2022 [4]	2000-1000 BCE	Bezdanjača Cave, Lika-Senj County, Croatia	Bronze Age	Late-Middle Bronze Age	-	K1a+195
I18082.AG	tooth (molar)	Lazaridis 2022 [4]	2000-1000 BCE	Bezdanjača Cave, Lika-Senj County, Croatia	Bronze Age	Late-Middle Bronze Age	-	U5a1
I18078.AG	tooth (premolar)	Lazaridis 2022 [4]	2000-1000 BCE	Bezdanjača Cave, Lika-Senj County, Croatia	Bronze Age	Late-Middle Bronze Age	-	H5r
I18077.AG	tooth (molar)	Lazaridis 2022 [4]	2000-1000 BCE	Bezdanjača Cave, Lika-Senj County, Croatia	Bronze Age	Late-Middle Bronze Age	-	U5a1a1
I18072.AG	tooth (premolar)	Lazaridis 2022 [4]	2000-1000 BCE	Bezdanjača Cave, Lika-Senj County, Croatia	Bronze Age	Late-Middle Bronze Age	R1b1a1b1a1a	H5n
I5078.AG	petrous	Mathieson 2018 [9]	4699-4545 calBCE (5770±25 BP, PSUAMS-2615)	Hermanov-Vinograd, Osijek-Baranja County, Croatia	Neolithic	Neolithic	J2a1a2b2~	H10+(16093)
I5077.AG	petrous	Mathieson 2018 [9]	5208-4942 calBCE (6110±25 BP, PSUAMS-2691)	Hermanov-Vinograd, Osijek-Baranja County, Croatia	Neolithic	Neolithic	G2a2a1	U5a1c1
I5072.AG	petrous	Mathieson 2018 [9]	5657-5558 calBCE (6685±20 BP, UCIAMS-174935)	Kargadur, Split-Dalmatia County, Croatia	Neolithic	Neolithic	G2a2a1a	H7c
I5071.AG	petrous	Mathieson 2018 [9]	5708-5566 calBCE (6720±20 BP, UCIAMS-174934)	Kargadur, Split-Dalmatia County, Croatia	Neolithic	Neolithic	-	H5a
I3948.AG	petrous	Mathieson 2018 [9]	6007-5803 calBCE (7030±40 BP, PSUAMS-2224)	Zemunica Cave, Split-Dalmatia County, Croatia	Neolithic	Neolithic	E1b1b1a1	N1a1a
I3947.AG	petrous	Mathieson 2018 [9]	5985-5774 calBCE (7000±40 BP, PSUAMS-2223)	Zemunica Cave, Split-Dalmatia County, Croatia	Neolithic	Neolithic	C1a2	K1b1+(16093)
I3433.AG	petrous	Mathieson 2018 [9]	5975-5747 calBCE (6970±35 BP, PSUAMS-2259)	Zemunica Cave (Split-Dalmatia County, Općina Dugopolje)	Neolithic	Neolithic	-	H1
I5079.AG	petrous	Mathieson 2018 [9]	3651-3110 calBCE (4700±90 BP, Beta-187421)	Radovanci, Požega-Slavonia County, Croatia	Copper Age	Copper Age	-	J1c2
I4332.AG	petrous	Mathieson 2018 [9]	1613-1508 calBCE (3290±20 BP, PSUAMS-2258)	Veliki-Vanik, Split-Dalmatia County, Croatia	Bronze Age	Bronze Age	-	W3a1
I4331.AG	petrous	Mathieson 2018 [9]	1618-1517 calBCE (3305±20 BP, PSUAMS-2257)	Veliki-Vanik, Split-Dalmatia County, Croatia	Bronze Age	Bronze Age	J2b2a1a1a1b~	I1a1
I3313.AG	petrous	Mathieson 2018 [9]	805-597 calBCE (2570±20 BP, PSUAMS-1831)	Jazinka Cave, Split-Dalmatia County, Croatia	Bronze Age	Late Bronze Age	-	HV0e
I10303.AG	petrous	Novak 2021 [62]	4300-3900 BCE	Potočani, Požega-Slavonia County, Croatia	Copper Age	Copper Age	-	N1a1a
I10299.AG	petrous	Novak 2021 [62]	4300-3900 BCE	Potočani, Požega-Slavonia County, Croatia	Copper Age	Copper Age	-	K1a4a1
I10297.AG	petrous	Novak 2021 [62]	4300-3900 BCE	Potočani, Požega-Slavonia County, Croatia	Copper Age	Copper Age	-	X2b
I10295.AG	petrous	Novak 2021 [62]	4300-3900 BCE	Potočani, Požega-Slavonia County, Croatia	Copper Age	Copper Age	G2a	-
I10294.AG	petrous	Novak 2021 [62]	4300-3900 BCE	Potočani, Požega-Slavonia County, Croatia	Copper Age	Copper Age	G2a2b2a1a1c	H
I10293.AG	petrous	Novak 2021 [62]	4315-3997 calBCE (5310±40 BP, Beta-233123)	Potočani, Požega-Slavonia County, Croatia	Copper Age	Copper Age	-	H4a1
I10292.AG	petrous	Novak 2021 [62]	4300-3900 BCE	Potočani, Požega-Slavonia County, Croatia	Copper Age	Copper Age	G	-
I10274.AG	petrous	Novak 2021 [62]	4300-3900 BCE	Potočani, Požega-Slavonia County, Croatia	Copper Age	Copper Age	C1a2	T1a1
I10273.AG	petrous	Novak 2021 [62]	4300-3900 BCE	Potočani, Požega-Slavonia County, Croatia	Copper Age	Copper Age	-	N1a1a1a2
I10271.AG	petrous	Novak 2021 [62]	4300-3900 BCE	Potočani, Požega-Slavonia County, Croatia	Copper Age	Copper Age	I2	T2b
I10072.AG	petrous	Novak 2021 [62]	4300-3900 BCE	Potočani, Požega-Slavonia County, Croatia	Copper Age	Copper Age	I2a1a1b	N1a1a
I10071.AG	petrous	Novak 2021 [62]	4300-3900 BCE	Potočani, Požega-Slavonia County, Croatia	Copper Age	Copper Age	-	H26
I10070.AG	petrous	Novak 2021 [62]	4300-3900 BCE	Potočani, Požega-Slavonia County, Croatia	Copper Age	Copper Age	-	U2e1'2'3
I10069.AG	petrous	Novak 2021 [62]	4300-3900 BCE	Potočani, Požega-Slavonia County, Croatia	Copper Age	Copper Age	-	T2
I10068.AG	petrous	Novak 2021 [62]	4300-3900 BCE	Potočani, Požega-Slavonia County, Croatia	Copper Age	Copper Age	G2a2b2a1a1a1	T1a2
I10065.AG	petrous	Novak 2021 [62]	4300-3900 BCE	Potočani, Požega-Slavonia County, Croatia	Copper Age	Copper Age	-	H42
I10064.AG	petrous	Novak 2021 [62]	4300-3900 BCE	Potočani, Požega-Slavonia County, Croatia	Copper Age	Copper Age	-	J1
I10063.AG	petrous	Novak 2021 [62]	4300-3900 BCE	Potočani, Požega-Slavonia County, Croatia	Copper Age	Copper Age	C1a2	H
I10062.AG	petrous	Novak 2021 [62]	4300-3900 BCE	Potočani, Požega-Slavonia County, Croatia	Copper Age	Copper Age	I2a1a1b	H+16311
I10061.AG	petrous	Novak 2021 [62]	4300-3900 BCE	Potočani, Požega-Slavonia County, Croatia	Copper Age	Copper Age	G2a2b2a1a1c	H5
I10058.AG	petrous	Novak 2021 [62]	4300-3900 BCE	Potočani, Požega-Slavonia County, Croatia	Copper Age	Copper Age	G2a2b2a1a	K1b1b1
I10057.AG	petrous	Novak 2021 [62]	4300-3900 BCE	Potočani, Požega-Slavonia County, Croatia	Copper Age	Copper Age	-	H7c
I10056.AG	petrous	Novak 2021 [62]	4300-3900 BCE	Potočani, Požega-Slavonia County, Croatia	Copper Age	Copper Age	-	K1a3a
I10054.AG	petrous	Novak 2021 [62]	4300-3900 BCE	Potočani, Požega-Slavonia County, Croatia	Copper Age	Copper Age	G2a2b2a1a1c	H
I10053.AG	petrous	Novak 2021 [62]	4300-3900 BCE	Potočani, Požega-Slavonia County, Croatia	Copper Age	Copper Age	G2a2a1a2b1b	H5b
I10050.AG	petrous	Novak 2021 [62]	4300-3900 BCE	Potočani, Požega-Slavonia County, Croatia	Copper Age	Copper Age	-	T2b
I10049.AG	petrous	Novak 2021 [62]	4300-3900 BCE	Potočani, Požega-Slavonia County, Croatia	Copper Age	Copper Age	G2a2b2a1a1c	U2+152
I10048.AG	petrous	Novak 2021 [62]	4300-3900 BCE	Potočani, Požega-Slavonia County, Croatia	Copper Age	Copper Age	G2a2b2a1a1c	U5b2c
I10047.AG	petrous	Novak 2021 [62]	4300-3900 BCE	Potočani, Požega-Slavonia County, Croatia	Copper Age	Copper Age	G2a2a1a	U2+152
I10046.AG	petrous	Novak 2021 [62]	4300-3900 BCE	Potočani, Požega-Slavonia County, Croatia	Copper Age	Copper Age	G2a2b2a1	N1a1a1a3
I10045.AG	petrous	Novak 2021 [62]	4300-3900 BCE	Potočani, Požega-Slavonia County, Croatia	Copper Age	Copper Age	G2a2b2a1	H13b1+200
OSIJ007	petrous	Novak 2025 [63]	240-340 cal CE	Osijek, Osijek-Baranja County, Croatia	Antiquity	Antiquity	I1a3a1~	K1a4c
OSIJ004	tooth	Novak 2025 [63]	244-375 cal CE	Osijek, Osijek-Baranja County, Croatia	Antiquity	Antiquity	I2a1b1a2a	T2b
OSIJ003	tooth	Novak 2025 [63]		Osijek, Osijek-Baranja County, Croatia	Antiquity	Antiquity	R1b1a1b1a1a1c1a	K1a3a1
OSIJ002	petrous	Novak 2025 [63]	232-335 cal CE	Osijek, Osijek-Baranja County, Croatia	Antiquity	Antiquity	N1a1a1a1a1a1a	T2b5
I35095.TW	petrous	Olalde 2023 [5]	1000-1250 CE	Gornji-Kosinj-Sveta-Ana, Lika-Senj County, Croatia	Middle Ages	Middle Ages	-	U3a1
I35081.TW	petrous	Olalde 2023 [5]	650-870 CE	Cepinski-Martinci, Osijek-Baranja County, Croatia	Middle Ages	Early Middle Ages	-	U4a3a
I35014.TW	petrous	Olalde 2023 [5]	1000-1250 CE	Gornji-Kosinj-Sveta-Ana, Lika-Senj County, Croatia	Middle Ages	Middle Ages	R1b1a1b	T2h2
I35012.TW	petrous	Olalde 2023 [5]	1000-1250 CE	Gornji-Kosinj-Sveta-Ana, Lika-Senj County, Croatia	Middle Ages	Middle Ages	R1a1a1b1a2b	U5b2a1a1
I35010.TW	petrous	Olalde 2023 [5]	1000-1250 CE	Gornji-Kosinj-Sveta-Ana, Lika-Senj County, Croatia	Middle Ages	Middle Ages	-	U5b1f
I35008.TW	petrous	Olalde 2023 [5]	1000-1250 CE	Gornji-Kosinj-Sveta-Ana, Lika-Senj County, Croatia	Middle Ages	Middle Ages	R1a1a1b1a2b3a	T1a1l
I34980.TW	petrous	Olalde 2023 [5]	1053-1216 calCE (890±15 BP, PSUAMS-14733)	Gornji-Kosinj-Sveta-Ana, Lika-Senj County, Croatia	Middle Ages	Middle Ages	-	U5b2a1a1
I26897.AG	petrous	Olalde 2023 [5]	597-652 calCE (1435±20 BP, PSUAMS-13178)	Gardun, Split-Dalmatia County, Croatia	Middle Ages	Early Middle Ages	R1b1a1b1a1a2b1c	H1e
I26749.AG	petrous	Olalde 2023 [5]	774-885 calCE (1200±20 BP, PSUAMS-12037)	Glina, Sisak-Moslavina County, Croatia	Middle Ages	Early Middle Ages	J1a2a1a2d2b2b2~	W3b
I26748.AG	petrous	Olalde 2023 [5]	773-890 calCE (1190±20 BP, PSUAMS-12036)	Glina, Sisak-Moslavina County, Croatia	Middle Ages	Early Middle Ages	R1a1a1b1a1a1a	I4a1
I26747.AG	petrous	Olalde 2023 [5]	671-774 calCE (1280±20 BP, PSUAMS-11913)	Jagodnjak-Krčevine, Osijek-Baranja County, Croatia	Middle Ages	Early Middle Ages	-	H1+16189
I26746.AG	petrous	Olalde 2023 [5]	652-774 calCE (1330±20 BP, PSUAMS-14161)	Jagodnjak-Krčevine, Osijek-Baranja County, Croatia	Middle Ages	Early Middle Ages	G2a2a1a2a1a	H9a
I26745.AG	petrous	Olalde 2023 [5]	670-775 calCE (1275±20 BP, PSUAMS-12035)	Jagodnjak-Krčevine, Osijek-Baranja County, Croatia	Middle Ages	Early Middle Ages	-	J1c2
I26895.AG	petrous	Olalde 2023 [5]	360-600 CE	Gardun, Split-Dalmatia County, Croatia	Antiquity-Early Middle Ages	Antiquity-Early Middle Ages	-	T2g1a
I26894.AG	petrous	Olalde 2023 [5]	360-600 CE	Gardun, Split-Dalmatia County, Croatia	Antiquity-Early Middle Ages	Antiquity-Early Middle Ages	-	H60a
I26767.AG	petrous	Olalde 2023 [5]	601-654 calCE (1425±20 BP, PSUAMS-13177)	Sipar (Istria County, Grad Umag)	Antiquity	Antiquity	G2a2a1a2a1a	K1a19
I26766.AG	petrous	Olalde 2023 [5]	600-800 CE	Sipar (Istria County, Grad Umag)	Antiquity	Antiquity	R1a1a1	HV1a'b'c
I26765.AG	petrous	Olalde 2023 [5]	600-800 CE	Sipar (Istria County, Grad Umag)	Antiquity	Antiquity	G2a2b2a1a1b	U8b1b1
I28448.AG	petrous	Olalde 2023 [5]	300-450 CE	Sisak-Pogorelec, Sisak-Moslavina County, Croatia	Antiquity	Antiquity	-	H13b1b
I28447.AG	petrous	Olalde 2023 [5]	300-450 CE	Sisak-Pogorelec, Sisak-Moslavina County, Croatia	Antiquity	Antiquity	-	T2c1d1
I28446.AG	petrous	Olalde 2023 [5]	300-450 CE	Sisak-Pogorelec, Sisak-Moslavina County, Croatia	Antiquity	Antiquity	-	H+16311
I26764.AG	petrous	Olalde 2023 [5]	300-450 CE	Sisak-Pogorelec, Sisak-Moslavina County, Croatia	Antiquity	Antiquity	-	U1a1a
I26763.AG	petrous	Olalde 2023 [5]	300-450 CE	Sisak-Pogorelec, Sisak-Moslavina County, Croatia	Antiquity	Antiquity	R1b1a1b1a1a2a2a	H1e6
I26762.AG	petrous	Olalde 2023 [5]	300-450 CE	Sisak-Pogorelec, Sisak-Moslavina County, Croatia	Antiquity	Antiquity	-	N1a2
I26754.AG	tooth (incisor)	Olalde 2023 [5]	200-300 CE	Osijek, Osijek-Baranja County, Croatia	Antiquity	Antiquity	-	H41
I26753.AG	petrous	Olalde 2023 [5]	200-300 CE	Osijek, Osijek-Baranja County, Croatia	Antiquity	Antiquity	G2a2b2a1a1a1a	H
I26752.AG	petrous	Olalde 2023 [5]	200-300 CE	Osijek, Osijek-Baranja County, Croatia	Antiquity	Antiquity	J2b2a1a1a1a1a2a~	K1b1a1a
I26751.AG	tooth (molar)	Olalde 2023 [5]	200-300 CE	Osijek, Osijek-Baranja County, Croatia	Antiquity	Antiquity	-	H79
I26750.AG	petrous	Olalde 2023 [5]	200-300 CE	Osijek, Osijek-Baranja County, Croatia	Antiquity	Antiquity	-	H5d
I26741.AG	petrous	Patterson 2022 [64]	4713-4548 calBCE (5786±30 BP, SUERC-50664)	Hermanov-Vinograd, Osijek-Baranja County, Croatia	Neolithic	Neolithic	-	T2b
I26738.AG	petrous	Patterson 2022 [64]	5450-4900 BCE	Gornja-Vrba-Savsko-polje (Brod-Posavina County, Općina Klakar)	Neolithic	Neolithic	-	T2b
I24639.AG	petrous	Patterson 2022 [64]	795-567 calBCE (2545±20 BP, UCIAMS-172396)	Smiljan, Lika-Senj County, Croatia	Iron Age	Early Iron Age	J2b2a1a1a1b2~	H1
I24638.AG	petrous	Patterson 2022 [64]	795-567 calBCE (2545±20 BP, UCIAMS-169835)	Smiljan, Lika-Senj County, Croatia	Iron Age	Early Iron Age	J2b2a1a1a1b2~	U5a1g
I23996.AG	petrous	Patterson 2022 [64]	809-779 calBCE (2610±20 BP, UCIAMS-172395)	Smiljan, Lika-Senj County, Croatia	Iron Age	Early Iron Age	-	H3b
I23995.AG	petrous	Patterson 2022 [64]	810-675 calBCE (2585±25 BP, UCIAMS-169833)	Smiljan, Lika-Senj County, Croatia	Iron Age	Early Iron Age	J2b2a1a1a1b2~	H3b
I23911.AG	petrous	Patterson 2022 [64]	891-797 calBCE (2660±15 BP, UCIAMS-169832)	Smiljan, Lika-Senj County, Croatia	Iron Age	Early Iron Age	J2b2a1	T2a1a
I23904.AG	petrous	Patterson 2022 [64]	789-568 calBCE (2535±15 BP, UCIAMS-169836)	Smiljan, Lika-Senj County, Croatia	Iron Age	Early Iron Age	-	T2b
I24342	petrous	Patterson 2022 [64]	1501-1421 calBCE (3185±20 BP, UCIAMS-233623)	Velim-Kosa, Zadar County, Croatia	Bronze-Iron Age	Late Bronze Age	R1b1a1b1a1a2b2b~	T2b23
I26893.AG	petrous	Patterson 2022 [64]	1550-1200 BCE	Mušego, Istria County, Croatia	Bronze Age	Bronze Age	-	U8b1b1
I26774.AG	petrous	Patterson 2022 [64]	1550-1200 BCE	Mušego, Istria County, Croatia	Bronze Age	Bronze Age	-	J1c2
I26773.AG	petrous	Patterson 2022 [64]	1550-1200 BCE	Mušego, Istria County, Croatia	Bronze Age	Bronze Age	-	J1c2
I26742.AG	petrous	Patterson 2022 [64]	800-600 BCE	Jazinka Cave, Split-Dalmatia County, Croatia	Bronze Age	Late Bronze Age	J2b2a1a1a1b~	HV0e
I24882.AG	petrous	Patterson 2022 [64]	774-549 calBCE (2510±15 BP, UCIAMS-179777)	Mala-Metaljka, Sisak-Moslavina County, Croatia	Bronze Age	Late Bronze Age	J2b2a1a1a1b2~	H
I24879.AG	petrous	Patterson 2022 [64]	774-549 calBCE (2510±15 BP, UCIAMS-135086)	Skradnik-Sultanov-grob, Karlovac County, Croatia	Bronze Age	Late Bronze Age	-	H5
I18719.AG	petrous	Patterson 2022 [64]	1500-800 BCE	Bezdanjača Cave, Lika-Senj County, Croatia	Bronze Age	Late-Middle Bronze Age	I2a1a2b1a1	HV0a1a
I26776.AG	tooth (incisor)	Olalde 2023 [5]	200-400 CE	Zadar, Zadar County, Croatia	Antiquity	Antiquity	R1b1a1b1a1a2c1a5c	H105
I26775.AG	petrous	Olalde 2023 [5]	100-300 CE	Zadar-Polačišća, Zadar County, Croatia	Antiquity	Antiquity	J2a1a2b2~	H14a
I26719.AG	tooth (canine)	Olalde 2023 [5]	100-400 CE	Trogir-Dobrić, Split-Dalmatia County, Croatia	Antiquity	Antiquity	-	H27a
I26718.AG	tooth (premolar)	Olalde 2023 [5]	100-400 CE	Trogir-Dobrić, Split-Dalmatia County, Croatia	Antiquity	Antiquity	R1b1a1b1b3a1a1b	V16
I26714.AG	petrous	Olalde 2023 [5]	300-400 CE	Trogir-Dobrić, Split-Dalmatia County, Croatia	Antiquity	Antiquity	-	K1a+195
I26709.AG	petrous	Olalde 2023 [5]	300-600 CE	Trogir-Dobrić, Split-Dalmatia County, Croatia	Antiquity	Antiquity	-	H15a1
I26708.AG	petrous	Olalde 2023 [5]	1-200 CE	Trogir-Dragulin, Split-Dalmatia County, Croatia	Antiquity	Antiquity	-	H+152
I26707.AG	petrous	Olalde 2023 [5]	1-200 CE	Trogir-Dragulin, Split-Dalmatia County, Croatia	Antiquity	Antiquity	-	H
I26705.AG	petrous	Olalde 2023 [5]	1-200 CE	Trogir-Dragulin, Split-Dalmatia County, Croatia	Antiquity	Antiquity	-	C1
I26704.AG	petrous	Olalde 2023 [5]	1-200 CE	Trogir-Dragulin, Split-Dalmatia County, Croatia	Antiquity	Antiquity	-	T2b
I26703.AG	petrous	Olalde 2023 [5]	1-200 CE	Trogir-Dragulin, Split-Dalmatia County, Croatia	Antiquity	Antiquity	-	T1a5a
I26702.AG	petrous	Olalde 2023 [5]	1-200 CE	Trogir-Dragulin, Split-Dalmatia County, Croatia	Antiquity	Antiquity	E1b1b1a1b1a14~	H+152
E3918	tooth	this study		Krneza, Duševića glavica, Zadar County, Croatia	Middle Ages	Middle Ages	-	H5a1
E3917	tooth	this study		Krneza, Duševića glavica, Zadar County, Croatia	Middle Ages	Early Middle Ages	R1a	H5a1
E3915	tooth	this study	6th century BC	Ljubač Nekropola Venac, Zadar County, Croatia	Iron Age	Early Iron Age	-	HV0e
E3913	tooth	this study	6th/7th century BC	Ljubač Nekropola Venac, Zadar County, Croatia	Iron Age	Early Iron Age	-	H2a
E3912	tooth	this study	9th - 6th century BC	Ljubač Nekropola Venac, Zadar County, Croatia	Iron Age	Late Bronze/Early Iron Age	-	HV0e
E3911	tooth	this study	6th century BC	Ljubač Nekropola Venac, Zadar County, Croatia	Iron Age	Early Iron Age	R1b	H2a2
E3910	tooth	this study	6th century BC	Ljubač Nekropola Venac, Zadar County, Croatia	Iron Age	Early Iron Age	R1a	H2
E3908	tooth	this study	6th century BC	Ljubač Nekropola Venac, Zadar County, Croatia	Iron Age	Early Iron Age	-	N1b1a
E3907	tooth	this study	6th/7th century BC	Ljubač Nekropola Venac, Zadar County, Croatia	Iron Age	Early Iron Age	J1a	U2d2
E3924	tooth	this study		Torine, Tumul, Dubrovnik-Neretva County, Croatia	Iron Age	Early Iron Age	-	H4d
E3923	tooth	this study		Torine, Tumul, Dubrovnik-Neretva County, Croatia	Iron Age	Early Iron Age	J2b	T2B
E3926	tooth	this study		Torine, Tumul, Dubrovnik-Neretva County, Croatia	Bronze Age	Bronze Age	A1	U4a2
E3925	tooth	this study		Torine, Tumul, Dubrovnik-Neretva County, Croatia	Bronze Age	Bronze Age	J2a	U3a1
E3922	tooth	this study		Dračevac Tumul, Dubrovnik-Neretva County, Croatia	Bronze Age	Early-Middle Bronze Age	J*	T2a1B
E3921	tooth	this study		Vrbica Tumul, Dubrovnik-Neretva County, Croatia	Bronze Age	Bronze Age	-	J2b1C
E3920	tooth	this study		Vrbica Tumul, Dubrovnik-Neretva County, Croatia	Bronze Age	Bronze Age	-	K1a+195
E3919	tooth	this study		Krneza, Duševića glavica, Zadar County, Croatia	Bronze Age	Early Bronze Age	-	I1a1
E3916	tooth	this study		Ljubač Tumul, Zadar County, Croatia	Bronze Age	Bronze Age	J2b	K1ag
E3914	tooth	this study	9th - 6thcentury BC	Ljubač Nekropola Venac, Zadar County, Croatia	Iron Age	Late Bronze/Early Iron Age	-	HV0e
I35009	petrous	Zagorc 2024 [65]	300 - 500 CE	Hvar, Split-Dalmatia County, Croatia	Antiquity	Late Roman period	E1b1b1a1b1	-
I34297	petrous	Zagorc 2024 [65]	300 - 500 CE	Hvar, Split-Dalmatia County, Croatia	Antiquity	Late Roman period	J2a1a1a2b2a3b1a1b1a2~	U5b1b
I34296	petrous	Zagorc 2024 [65]	300 - 500 CE	Hvar, Split-Dalmatia County, Croatia	Antiquity	Late Roman period	E1b1b1a1b1	HV11
I34294	petrous	Zagorc 2024 [65]	300 - 500 CE	Hvar, Split-Dalmatia County, Croatia	Antiquity	Late Roman period	J2b2a1a1a1a1a1a	W3a1
I34292	petrous	Zagorc 2024 [65]	300 - 500 CE	Hvar, Split-Dalmatia County, Croatia	Antiquity	Late Roman period	-	U5b1b
I34290	tooth	Zagorc 2024 [65]	300 - 500 CE	Hvar, Split-Dalmatia County, Croatia	Antiquity	Late Roman period	-	U8b1a1
I33893	petrous	Zagorc 2024 [65]	300 - 500 CE	Hvar, Split-Dalmatia County, Croatia	Antiquity	Late Roman period	-	H5a3a2
I33891	petrous	Zagorc 2024 [65]	300 - 500 CE	Hvar, Split-Dalmatia County, Croatia	Antiquity	Late Roman period	-	K1c1
I33890	petrous	Zagorc 2024 [65]	300 - 500 CE	Hvar, Split-Dalmatia County, Croatia	Antiquity	Late Roman period	G2a2b2a1a1b2	R0a
I33889	petrous	Zagorc 2024 [65]	300 - 500 CE	Hvar, Split-Dalmatia County, Croatia	Antiquity	Late Roman period	J1a2a1a1~	H35
I33888	petrous	Zagorc 2024 [65]	300 - 500 CE	Hvar, Split-Dalmatia County, Croatia	Antiquity	Late Roman period	J2a1a4b	H9a
I33886	petrous	Zagorc 2024 [65]	300 - 500 CE	Hvar, Split-Dalmatia County, Croatia	Antiquity	Late Roman period	E1b1a1a1a1c1b2a2	HV
I33885	petrous	Zagorc 2024 [65]	300 - 500 CE	Hvar, Split-Dalmatia County, Croatia	Antiquity	Late Roman period	-	H3k
I33812	petrous	Zagorc 2024 [65]	300 - 500 CE	Hvar, Split-Dalmatia County, Croatia	Antiquity	Late Roman period	-	U1a3
I33811	tooth	Zagorc 2024 [65]	300 - 500 CE	Hvar, Split-Dalmatia County, Croatia	Antiquity	Late Roman period	-	U5b1b
I33809	petrous	Zagorc 2024 [65]	300 - 500 CE	Hvar, Split-Dalmatia County, Croatia	Antiquity	Late Roman period	J2a1a1a2b1b	HV12b1
I33808	petrous	Zagorc 2024 [65]	300 - 500 CE	Hvar, Split-Dalmatia County, Croatia	Antiquity	Late Roman period	J2a1a1b2a1b1b2c~	H3k
